# Supplementary material for: PRDM16 Enhances Osteoblastogenic RUNX2 via Canonical WNT10b/β-CATENIN Pathway in Testosterone-Treated Hypogonadal Men
Source: Biomolecules. 2025 Jan 8;15(1):79. doi: 10.3390/biom15010079 (PMC11764227; doi:10.3390/biom15010079)
Supplement: Supplementary file 1 [file biomolecules-15-00079-s001.zip]

Archive with 1 entries (1 files):
- biomolecules-3396984-supplementary.pdf
